# Supplementary material for: Pediatric Overweight, Fatness and Risk for Dyslipidemia Are Related to Diet: A Cross-Sectional Study in 9-year-old Children
Source: Nutrients. 2023 Jan 9;15(2):329. doi: 10.3390/nu15020329 (PMC9865454; doi:10.3390/nu15020329)
Supplement: Supplementary file 1 [file nutrients-15-00329-s001.zip]

Archive with 1 entries (1 files):
- nutrients-2121200-supplementary.pdf
